# Supplementary material for: The impact of life course exposures to neighbourhood deprivation on health and well-being: a review of the long-term neighbourhood effects literature
Source: Eur J Public Health. 2019 Oct 2;30(5):922–8. doi: 10.1093/eurpub/ckz153 (PMC8489013; doi:10.1093/eurpub/ckz153)
Supplement: ckz153_Supplementary_Data [file ckz153_supplementary_data.zip]

Archive with 3 entries (2 files):
- ckz153-suppl_data/
- ckz153-suppl_data/ejph-2018-12-srm-1092-File003.docx
- ckz153-suppl_data/ejph-2018-12-srm-1092-File004.docx
